# Supplementary material for: Valorization of Brewing By-Products for Sustainable Active Material
Source: Foods. 2026 Jun 13;15(12):2141. doi: 10.3390/foods15122141 (PMC13298428; doi:10.3390/foods15122141)
Supplement: Supplementary file 1 [file foods-15-02141-s001.zip]

Archive with 1 entries (1 files):
- foods-4337355-supplementary.pdf
